# Supplementary material for: Profiling the Physical Performance of Young Boxers with Unsupervised Machine Learning: A Cross-Sectional Study
Source: Sports (Basel). 2023 Jul 7;11(7):131. doi: 10.3390/sports11070131 (PMC10384265; doi:10.3390/sports11070131)
Supplement: Supplementary file 1 [file sports-11-00131-s001.zip]

Archive with 1 entries (1 files):
- sports-2380999-supplementary.pdf
